# Supplementary material for: Polyphenolic glycosides isolated from Pogostemon cablin (Blanco) Benth. as novel influenza neuraminidase inhibitors
Source: Chem Cent J. 2016 Aug 10;10:51. doi: 10.1186/s13065-016-0192-x (PMC4980783; doi:10.1186/s13065-016-0192-x)
Supplement: Supplementary file 1 — 10.1186/s13065-016-0192-x Spectra of isolated compounds 1–22. [file 13065_2016_192_MOESM1_ESM.xls]

## Sheet: Sheet1
			compound 1	compound 2
		m (g)	0.00202	0.00415
		M (g/mol)	266.29	414.404
		n (mol)	7.58572e-06	1.00144e-05
		n (umol)	7.58572	10.0144
	Dissolved in DMSO(100ul)	c (umol/ul)	0.0758572	0.100144
	Enzyme activity assay system (100ul)	c (umol/ml)	7.58572	10.0144
	5-fold diluted	c (umol/ml)	1.51714	2.00288
	10-fold diluted	c (umol/ml)	0.758572	1.00144
			compound 3	compound 4	compound 5	compound 6	compound 7	compound 8	compound 9	compound 10	compound 11	compound 12	compound 13	compound 14
		m (g)	0.00203	0.00291	0.00231	0.00196	0.00216	0.00456	0.00378	0.00355	0.00185	0.00235	0.00127	0.00179
		M (g/mol)	386.437	386.437	370.437	370.437	328.152	494.445	640.587	640.587	488.439	342.298	300.304	360.315
		n (mol)	5.25312e-06	7.53034e-06	6.23587e-06	5.29104e-06	6.58231e-06	9.22246e-06	5.90084e-06	5.5418e-06	3.78757e-06	6.86536e-06	4.22904e-06	4.96788e-06
		n (umol)	5.25312	7.53034	6.23587	5.29104	6.58231	9.22246	5.90084	5.5418	3.78757	6.86536	4.22904	4.96788
	Dissolved in DMSO(50ul)	c (umol/ul)	0.105062	0.150607	0.124717	0.105821	0.131646	0.184449	0.118017	0.110836	0.0757515	0.137307	0.0845808	0.0993576
	Enzyme activity assay system (100ul)	c (umol/ml)	10.5062	15.0607	12.4717	10.5821	13.1646	18.4449	11.8017	11.0836	7.57515	13.7307	8.45808	9.93576
	5-fold diluted	c (umol/ml)	2.10125	3.01214	2.49435	2.11642	2.63292	3.68898	2.36034	2.21672	1.51503	2.74615	1.69162	1.98715
	10-fold diluted	c (umol/ml)	1.05062	1.50607	1.24717	1.05821	1.31646	1.84449	1.18017	1.10836	0.757515	1.37307	0.845808	0.993576
			Zanamivir
		m (g)	0.00301
		M (g/mol)	332.3
		n (mol)	9.05808e-06
		n (umol)	9.05808
	Dissolved in DMSO(200ul)	c (umol/ul)	0.0452904
	Enzyme activity assay system (100ul)	c (umol/ml)	4.52904
	5-fold diluted	c (umol/ml)	0.905808
	10-fold diluted	c (umol/ml)	0.452904

## Sheet: Sheet2
		A2			inhibition rates			IC50 (calculation with SPSS)			average	SD
	compound 1	6124	6595	6830	51.0315	47.0356	45.0419	7.15	9.553	8.502	8.40167	1.20464
		10601	10365	10719	13.0495	15.0517	12.0484
		12039	11779	12015	0.849795	3.05558	1.05341
	compound 2	2117	1997	1999	85.0261	86.0441	86.0272	4.001	3.957	3.646	3.868	0.193512
		9658	10012	9423	21.0497	18.0465	23.0434
		11308	10954	10719	7.05145	10.0547	12.0484
	compound 3	6595	6359	6713	47.0356	49.0378	46.0345	11.605	11.152	12.112	11.623	0.480253
		10954	11190	10719	10.0547	8.05254	12.0484
		11544	11308	11426	5.04928	7.05145	6.05037
	compound 4	4945	4474	5299	61.0339	65.0298	58.0306	11.204	9.744	12.016	10.988	1.1513
		10483	10247	10719	14.0506	16.0528	12.0484
		12423	11426	11544	0	6.05037	5.04928
	compound 5	5417	5652	5770	57.0295	55.0358	54.0348	10.445	10.956	11.397	10.9327	0.476429
		11072	11055	11190	9.05363	9.19786	8.05254
		11543.5	11624	11308	5.05324	4.37057	7.05145
	compound 6	8362	8126	8480	32.0447	34.0469	31.0436	19.415	18.308	22.093	19.9387	1.94608
		11543	11308	11426	5.05776	7.05145	6.05037
		11779	11779	11661	3.05558	3.05558	4.05667
	compound 7	12015	12015	12132	1.05341	1.05341	0.0608009	>200
		12132	12133	12133	0.0608009	0.0523171	0.0523171
		12135	12133	12137	0.0353495	0.0523171	0.0183819
	compound 8	1882	1528	1646	87.0198	90.023	89.022	6.752	6.121	6.073	6.31533	0.378925
		9658	9305	9305	21.0497	24.0445	24.0445
		10719	10718	10365	12.0484	12.0569	15.0517
	compound 9	2942	3296	3531	78.027	75.0237	73.03	5.857	6.24	6.148	6.08167	0.199931
		10483	10601	10129	14.0506	13.0495	17.0539
		11190	11072	10954	8.05254	9.05363	10.0547
	compound 10	4238	4120	3767	67.0319	68.033	71.0278	6.77	6.73	6.098	6.53267	0.376963
		10247	10365	10012	16.0528	15.0517	18.0465
		11190	11291	11308	8.05254	7.19568	7.05145
	compound 11	3177	3178	2942	76.0333	76.0248	78.027	3.62	3.596	3.587	3.601	0.0170587
		9658	9423	9776	21.0497	23.0434	20.0486
		11308	11543	11544	7.05145	5.05776	5.04928
	compound 12	330	357	373	100	99.9576	99.8218	2.866	2.99	3.11	2.98867	0.122005
		6830	7302	7655	45.0419	41.0376	38.0428
		11308	11544	11426	7.05145	5.04928	6.05037
	compound 13	6123	6124	6007	51.04	51.0315	52.0241	7.97	7.927	7.725	7.874	0.130817
		10483	10365	10483	14.0506	15.0517	14.0506
		11779	11780	11897	3.05558	3.0471	2.05449
	compound 16	1057	1528	1528	94.0189	90.023	90.023	2.21	2.375	2.239	2.27467	0.0880928
		6477	6478	6123	48.0367	48.0282	51.04
		10365	10365	10127	15.0517	15.0517	17.0708
	Zanamivir	310	423	357	100	99.3976	99.9576	0.909	0.932	0.939	0.926667	0.015695
		6830	6948	7301	45.0419	44.0408	41.0461
		10129	10131	9895	17.0539	17.0369	19.0391
	compound 14	1528	1646	1763	90.023	89.022	88.0294	3.267	3.189	3.431	3.29567	0.123521
		9304	8715	9304	24.053	29.05	24.053
		10483	10718	10600	14.0506	12.0569	13.058
	compound 15	1646	1763	1999	89.022	88.0294	86.0272	3.47	3.62	3.817	3.63567	0.17403
		9422	9540	9658	23.0519	22.0508	21.0497
		10954	11072	11072	10.0547	9.05363	9.05363
	compound 17	1174	939	1292	93.0263	95.02	92.0252	4.742	4.375	4.94	4.68567	0.286682
		9422	9304	9776	23.0519	24.053	20.0486
		10718	10365	10483	12.0569	15.0517	14.0506
	compound 18	939	821	1056	95.02	96.0211	94.0274	3.303	3.242	3.32	3.28833	0.0410163
		9422	9304	9187	23.0519	24.053	25.0456
		10365	10600	10483	15.0517	13.058	14.0506
	compound 19	585	703	821	98.0233	97.0222	96.0211	2.721	2.726	2.773	2.74	0.028688
		9069	8951	8833	26.0467	27.0478	28.0489
		10011	9893	10011	18.0549	19.056	18.0549
	compound 20	1292	1174	1410	92.0252	93.0263	91.0241	2.125	2.075	2.161	2.12033	0.0431895
		9304	9187	9187	24.053	25.0456	25.0456
		10247	10365	10365	16.0528	15.0517	15.0517
	compound 21	9776	9893	10011	20.0486	19.056	18.0549	27.234	34.948	35.819	32.667	4.72523
		12014	11897	11897	1.06189	2.05449	2.05449
		12120	12073	12097	0.162607	0.561345	0.357734
	compound 22	703	821	821	97.0222	96.0211	96.0211	4.698	4.749	4.653	4.7	0.0480312
		8715	8597	8480	29.05	30.051	31.0436
		10483	10483	10365	14.0506	14.0506	15.0517	average	SD
	Fraction 1	6830	7066	6712	45.0419	43.0397	46.043	44.7082	1.52919
	Fraction 2	7773	8008	8008	37.0417	35.048	35.048	35.7126	1.15106
	Fraction 3	3766	4002	4002	71.0363	69.0341	69.0341	69.7015	1.15596
	Fraction 4	9658	9776	9893	21.0497	20.0486	19.056	20.0515	0.99685
	Fraction 5	9069	9069	8951	26.0467	26.0467	27.0478	26.3804	0.577979
	Fraction 6	1292	1410	1646	92.0252	91.0241	89.022	90.6904	1.52919
	Fraction 7	9893	10011	9893	19.056	18.0549	19.056	18.7223	0.577979
								average
	A (background)	335	355	361	364	374	323	352
	A1	11789	12290	12319	12589	11959	11889	12139.2
